# Supplementary material for: Strain Analysis for Early Detection of Fibrosis in Arrhythmogenic Cardiomyopathy: Insights from a Preliminary Study
Source: J Clin Med. 2024 Dec 6;13(23):7436. doi: 10.3390/jcm13237436 (PMC11642217; doi:10.3390/jcm13237436)
Supplement: Supplementary file 1 [file jcm-13-07436-s001.zip]

Archive with 1 entries (1 files):
- jcm-3337588-supplementary.jpg
